# Supplementary material for: Patterns of Ancestral Animal Codon Usage Bias Revealed through Holozoan Protists
Source: Mol Biol Evol. 2018 Aug 29;35(10):2499–511. doi: 10.1093/molbev/msy157 (PMC6188563; doi:10.1093/molbev/msy157)
Supplement: Supplementary Data [file msy157_supp.zip]

Archive with 3 entries (3 files):
- Figure S1.pdf
- Figure S2.pdf
- Southworth_et_al_SM.pdf
